# Supplementary material for: Conformational dynamics linked to domain closure and substrate binding explain the ERAP1 allosteric regulation mechanism
Source: Nat Commun. 2021 Sep 6;12:5302. doi: 10.1038/s41467-021-25564-w (PMC8421391; doi:10.1038/s41467-021-25564-w)
Supplement: Supplementary file 3 — Source Data [file 41467_2021_25564_MOESM3_ESM.zip]

Archive with 2 entries (2 files):
- Source Data_Main Figures.xlsx
- Source Data_Supplementary Figures.xlsx
