# Supplementary material for: Conformational dynamics linked to domain closure and substrate binding explain the ERAP1 allosteric regulation mechanism
Source: Nat Commun. 2021 Sep 6;12:5302. doi: 10.1038/s41467-021-25564-w (PMC8421391; doi:10.1038/s41467-021-25564-w)
Supplement: Supplementary file 3 — Source Data [file 41467_2021_25564_MOESM3_ESM.zip › Source Data_Main Figures.xlsx]

## Sheet: Fig 1a
	Representative ERAP1 SAXS curve collected using SAXS/WAXS data collection
	q (Å-1)	ERAP1
		Mean	SEM
	0.016	48.7311	0.93025
	0.017	48.4709	0.82092
	0.018	47.5603	0.75591
	0.019	46.9886	0.72617
	0.02	46.4232	0.6774
	0.021	45.8291	0.51396
	0.022	45.2734	0.496509
	0.023	44.2999	0.470505
	0.024	43.9762	0.425665
	0.025	43.2098	0.407701
	0.026	42.482	0.401312
	0.027	41.7071	0.384988
	0.028	40.7177	0.376229
	0.029	39.9639	0.365262
	0.03	39.0638	0.35531
	0.031	38.3717	0.346353
	0.032	37.4945	0.33479
	0.033	36.7777	0.327758
	0.034	35.655	0.323763
	0.035	34.7474	0.313346
	0.036	33.9958	0.303601
	0.037	33.1084	0.297722
	0.038	32.173	0.291081
	0.039	31.2607	0.285882
	0.04	30.5566	0.279047
	0.041	29.5759	0.271425
	0.042	28.8562	0.266273
	0.043	27.837	0.259678
	0.044	27.0082	0.255141
	0.045	26.2243	0.247561
	0.046	25.3573	0.245274
	0.047	24.4287	0.237414
	0.048	23.6914	0.23321
	0.049	22.8327	0.228429
	0.05	22.059	0.224794
	0.052	20.4716	0.125018
	0.054	19.0224	0.208995
	0.056	17.5646	0.117512
	0.058	16.1052	0.200749
	0.06	14.7351	0.114914
	0.062	13.4297	0.194091
	0.064	12.3395	0.104813
	0.066	11.217	0.173299
	0.068	10.1582	0.0962701
	0.07	9.30732	0.160377
	0.072	8.32765	0.0882866
	0.074	7.46835	0.147557
	0.076	6.7466	0.0851325
	0.078	6.07851	0.145123
	0.08	5.44071	0.084524
	0.082	4.88424	0.147402
	0.084	4.37463	0.086829
	0.086	3.95447	0.151795
	0.088	3.49382	0.0856218
	0.09	3.11218	0.142825
	0.092	2.80527	0.0802562
	0.094	2.50665	0.135193
	0.096	2.2718	0.0761942
	0.098	1.97165	0.129579
	0.1	1.8519	0.0732631
	0.105	1.49608	0.0460861
	0.11	1.26104	0.0684514
	0.115	1.10144	0.0433152
	0.12	0.96057	0.0641255
	0.125	0.877372	0.041894
	0.13	0.792257	0.0660278
	0.135	0.736752	0.0416251
	0.14	0.674042	0.0615066
	0.145	0.63045	0.04743
	0.15	0.57146	0.07359
	0.155	0.50183	0.04848
	0.16	0.45564	0.07485
	0.165	0.40202	0.04886
	0.17	0.35622	0.07378
	0.175	0.31343	0.04763
	0.18	0.27822	0.07222
	0.185	0.24373	0.04709
	0.19	0.22846	0.07304
	0.195	0.1858	0.0507
	0.2	0.17797	0.08017
	0.205	0.16187	0.05338
	0.21	0.13568	0.08093
	0.215	0.13526	0.05375
	0.22	0.12833	0.08178
	0.225	0.1421	0.05403
	0.23	0.14193	0.08156
	0.235	0.11393	0.05393
	0.24	0.10882	0.08231
	0.245	0.08223	0.08212
	0.25	0.09741	0.10883
	0.255	0.09505	0.07177
	0.26	0.07958	0.1085
	0.265	0.07693	0.07194
	0.27	0.0532	0.11334
	0.275	0.05267	0.07742
	0.28	0.05462	0.12348
	0.285	0.06613	0.08761
	0.29	0.04618	0.1473
	0.295	0.0636	0.10593
	0.3	0.04393	0.18582

## Sheet: Fig 1b
	Rg analysis (SEM) of ERAP1+DG013
	ERAP1 (HTSAXS)		ERAP1 (#1)		ERAP1 (#2)		ERAP1+DG013 (#1)		ERAP1+DG013 (#2)
	Rg	SEM	Rg	SEM	Rg	SEM	Rg	SEM	Rg	SEM
	32.41	0.66	32.974	0.652	32.87	0.61	30.856	0.356	30.832	0.215

## Sheet: Fig 1c
	ERAP1 experimental SAXS curve (n=1) from panel a overlaid with calculated SAXS curves generated from three structural models. A largely open model derived from molecular dynamics simulation with q=67° fits best
			Top panel (log intensities)											Bottom panel (fit residuals)
		q (Å-1)	ERAP1 experimental data		2yd0-closed		3mdj-open					q (Å-1)	ERAP1 experimental data		ERAP1_67_model		2yd0		3mdj
			Mean	SEM	Mean	SEM	Mean	SEM					Mean	SEM	Mean	SEM	Mean	SEM	Mean	SEM
		0.016	48.7311	0.93025	48.3291		49.469					0.016	1	0.0269966	1.00533		0.99175		1.01514
		0.017	48.4709	0.82092	47.7827		48.8753					0.017	1	0.0239516	0.998906		0.985802		1.00834
		0.018	47.5603	0.75591	47.2363		48.2815					0.018	1	0.0224771	1.00599		0.993188		1.01516
		0.019	46.9886	0.72617	46.6291		47.6274					0.019	1	0.0218555	1.00489		0.992348		1.0136
		0.02	46.4232	0.6774	46.0218		46.9734					0.02	1	0.020636	1.00364		0.991353		1.01185
		0.021	45.8291	0.51396	45.3768		46.2747					0.021	1	0.01586	1.00153		0.990131		1.00972
		0.022	45.2734	0.496509	44.7319		45.576					0.022	1	0.0155095	0.998518		0.988039		1.00668
		0.023	44.2999	0.470505	44.038		44.8048					0.023	1	0.0150202	1.00426		0.994087		1.0114
		0.024	43.9762	0.425665	43.344		44.0336					0.024	1	0.0136888	0.995325		0.985625		1.00131
		0.025	43.2098	0.407701	42.6043		43.2505					0.025	1	0.0133436	0.995504		0.985986		1.00094
		0.026	42.482	0.401312	41.8645		42.4673					0.026	1	0.0133596	0.994785		0.985465		0.999654
		0.027	41.7071	0.384988	41.1068		41.6528					0.027	1	0.0130543	0.994371		0.985607		0.998698
		0.028	40.7177	0.376229	40.3491		40.8383					0.028	1	0.0130672	0.999178		0.990948		1.00296
		0.029	39.9639	0.365262	39.5581		40.0046					0.029	1	0.0129256	0.997954		0.989847		1.00102
		0.03	39.0638	0.35531	38.7672		39.171					0.03	1	0.0128632	1.00042		0.992406		1.00274
		0.031	38.3717	0.346353	37.9568		38.3721					0.031	1	0.0127651	0.996545		0.989189		1.00001
		0.032	37.4945	0.33479	37.1465		37.5732					0.032	1	0.0126276	0.997433		0.99072		1.0021
		0.033	36.7777	0.327758	36.3267		36.6841					0.033	1	0.0126033	0.993899		0.987737		0.997455
		0.034	35.655	0.323763	35.5068		35.7949					0.034	1	0.0128417	1.0015		0.995844		1.00392
		0.035	34.7474	0.313346	34.6959		34.8557					0.035	1	0.0127531	1.00275		0.998518		1.00312
		0.036	33.9958	0.303601	33.885		33.9165					0.036	1	0.0126297	0.999472		0.99674		0.997666
		0.037	33.1084	0.297722	33.0083		33.0401					0.037	1	0.0127171	1.00017		0.996978		0.997937
		0.038	32.173	0.291081	32.1317		32.1637					0.038	1	0.0127949	1.00241		0.998717		0.999712
		0.039	31.2607	0.285882	31.2904		31.2828					0.039	1	0.0129331	1.00379		1.00095		1.00071
		0.04	30.5566	0.279047	30.4491		30.402					0.04	1	0.0129148	0.998398		0.996481		0.994939
		0.041	29.5759	0.271425	29.6078		29.5235					0.041	1	0.0129786	1.00223		1.00108		0.998228
		0.042	28.8562	0.266273	28.7666		28.645					0.042	1	0.0130498	0.997218		0.996896		0.992681
		0.043	27.837	0.259678	27.9285		27.772					0.043	1	0.0131925	1.00252		1.00329		0.997666
		0.044	27.0082	0.255141	27.0904		26.8991					0.044	1	0.0133598	1.00112		1.00304		0.995959
		0.045	26.2243	0.247561	26.2662		26.0546					0.045	1	0.0133504	0.998899		1.0016		0.993528
		0.046	25.3573	0.245274	25.4421		25.2101					0.046	1	0.0136793	0.999805		1.00334		0.994194
		0.047	24.4287	0.237414	24.6311		24.3786					0.047	1	0.0137442	1.00401		1.00828		0.997948
		0.048	23.6914	0.23321	23.82		23.5471					0.048	1	0.013921	1.00041		1.00543		0.993909
		0.049	22.8327	0.228429	23.0294		22.7421					0.049	1	0.0141485	1.00266		1.00861		0.996034
		0.05	22.059	0.224794	22.2387		21.9372					0.05	1	0.0144117	1.00121		1.00815		0.994477
		0.052	20.4716	0.125018	20.7003		20.3883					0.052	1	0.00863646	1.0032		1.01117		0.995932
		0.054	19.0224	0.208995	19.2154		18.8824					0.054	1	0.0155377	0.99982		1.01015		0.992642
		0.056	17.5646	0.117512	17.7789		17.4395					0.056	1	0.00946148	0.999628		1.0122		0.992876
		0.058	16.1052	0.200749	16.403		16.0558					0.058	1	0.017628	1.00265		1.01849		0.996935
		0.06	14.7351	0.114914	15.0806		14.7467					0.06	1	0.011029	1.00536		1.02345		1.00079
		0.062	13.4297	0.194091	13.8285		13.496					0.062	1	0.0204387	1.00854		1.0297		1.00494
		0.064	12.3395	0.104813	12.6358		12.3314					0.064	1	0.0120125	1.00161		1.02401		0.999342
		0.066	11.217	0.173299	11.5152		11.2422					0.066	1	0.0218491	1.00163		1.02658		1.00225
		0.068	10.1582	0.0962701	10.4692		10.1996					0.068	1	0.0134026	1.00143		1.03061		1.00408
		0.07	9.30732	0.160377	9.47992		9.24415					0.07	1	0.0243687	0.98947		1.01854		0.993212
		0.072	8.32765	0.0882866	8.55329		8.3612					0.072	1	0.014993	0.996929		1.0271		1.00403
		0.074	7.46835	0.147557	7.6985		7.54736					0.074	1	0.0279415	1.00174		1.03082		1.01058
		0.076	6.7466	0.0851325	6.90815		6.79841					0.076	1	0.0178454	0.995394		1.02394		1.00768
		0.078	6.07851	0.145123	6.18479		6.11155					0.078	1	0.033764	0.99049		1.01748		1.00544
		0.08	5.44071	0.084524	5.51768		5.48803					0.08	1	0.0219705	0.989505		1.01415		1.0087
		0.082	4.88424	0.147402	4.90803		4.92094					0.082	1	0.0426797	0.984263		1.00487		1.00751
		0.084	4.37463	0.086829	4.35614		4.41006					0.084	1	0.0280697	0.981706		0.995773		1.0081
		0.086	3.95447	0.151795	3.85596		3.94922					0.086	1	0.0542855	0.969939		0.975089		0.998672
		0.088	3.49382	0.0856218	3.40336		3.53068					0.088	1	0.0346576	0.980289		0.97411		1.01055
		0.09	3.11218	0.142825	2.9983		3.16136					0.09	1	0.0649015	0.984087		0.963407		1.0158
		0.092	2.80527	0.0802562	2.63603		2.836					0.092	1	0.0404594	0.978637		0.939669		1.01096
		0.094	2.50665	0.135193	2.31391		2.54601					0.094	1	0.0762738	0.983248		0.92311		1.0157
		0.096	2.2718	0.0761942	2.02826		2.29661					0.096	1	0.0474315	0.978218		0.8928		1.01092
		0.098	1.97165	0.129579	1.77365		2.07435					0.098	1	0.0929437	1.02018		0.899575		1.05209
		0.1	1.8519	0.0732631	1.55419		1.88019					0.1	1	0.0559478	0.988364		0.83924		1.01528
		0.105	1.49608	0.0460861	1.11909		1.50301					0.105	1	0.0435642	0.994112		0.748013		1.00463
		0.11	1.26104	0.0684514	0.811122		1.23836					0.11	1	0.0767659	0.994612		0.643216		0.982016
		0.115	1.10144	0.0433152	0.606264		1.05939					0.115	1	0.0556153	1.00041		0.550429		0.961823
		0.12	0.96057	0.0641255	0.469284		0.933302					0.12	1	0.0944097	1.0375		0.488547		0.971612
		0.125	0.877372	0.041894	0.384066		0.841896					0.125	1	0.0675279	1.04839		0.437746		0.959566
		0.13	0.792257	0.0660278	0.330674		0.770087					0.13	1	0.117863	1.07816		0.417383		0.972017
		0.135	0.736752	0.0416251	0.299764		0.709597					0.135	1	0.0799004	1.07692		0.406872		0.963143
		0.14	0.674042	0.0615066	0.281647		0.654941					0.14	1	0.129048	1.08678		0.417848		0.971663
		0.145	0.63045	0.04743	0.272042		0.604332					0.145	1	0.106394	1.06274		0.431504		0.958572
		0.15	0.57146	0.07359	0.26608		0.557008					0.15	1	0.182116	1.06337		0.465614		0.97471
		0.155	0.50183	0.04848	0.26204		0.513353					0.155	1	0.136622	1.08919		0.522169		1.02296
		0.16	0.45564	0.07485	0.258002		0.47295					0.16	1	0.232319	1.07232		0.56624		1.03799
		0.165	0.40202	0.04886	0.252778		0.436053					0.165	1	0.171878	1.08113		0.62877		1.08466
		0.17	0.35622	0.07378	0.2458		0.402538					0.17	1	0.292911	1.08395		0.690022		1.13003
		0.175	0.31343	0.04763	0.23666		0.370813					0.175	1	0.214909	1.0941		0.755065		1.18308
		0.18	0.27822	0.07222	0.225545		0.340641					0.18	1	0.3671	1.09742		0.81067		1.22436
		0.185	0.24373	0.04709	0.212395		0.311253					0.185	1	0.273234	1.11931		0.871436		1.27704
		0.19	0.22846	0.07304	0.197923		0.282183					0.19	1	0.452132	1.07169		0.866335		1.23515
		0.195	0.1858	0.0507	0.182431		0.253695					0.195	1	0.385902	1.18912		0.981867		1.36542
		0.2	0.17797	0.08017	0.166534		0.22589					0.2	1	0.63706	1.1262		0.93574		1.26926
		0.205	0.16187	0.05338	0.150965		0.199659					0.205	1	0.466366	1.13273		0.932631		1.23345
		0.21	0.13568	0.08093	0.136042		0.175672					0.21	1	0.843546	1.24245		1.00267		1.29476
		0.215	0.13526	0.05375	0.12243		0.154535					0.215	1	0.561984	1.15477		0.905147		1.1425
		0.22	0.12833	0.08178	0.110391		0.136488					0.22	1	0.901226	1.13378		0.860212		1.06357
		0.225	0.1421	0.05403	0.100191		0.121939					0.225	1	0.53772	0.96023		0.705075		0.858121
		0.23	0.14193	0.08156	0.0919156		0.110473					0.23	1	0.812677	0.906603		0.647612		0.778363
		0.235	0.11393	0.05393	0.0856425		0.101709					0.235	1	0.669433	1.06737		0.751711		0.892729
		0.24	0.10882	0.08231	0.0810959		0.0949973					0.24	1	1.06969	1.05989		0.74523		0.872976
		0.245	0.08223	0.08212	0.0782299		0.0898972					0.245	1	1.41232	1.33022		0.951355		1.09324
		0.25	0.09741	0.10883	0.0766494		0.0856176					0.25	1	1.58001	1.06662		0.786874		0.87894
		0.255	0.09505	0.07177	0.0760539		0.0817955					0.255	1	1.06784	1.03815		0.800146		0.860552
		0.26	0.07958	0.1085	0.0761363		0.0782376					0.26	1	1.92815	1.17955		0.956727		0.983131
		0.265	0.07693	0.07194	0.0764372		0.0748332					0.265	1	1.32248	1.16404		0.993594		0.972744
		0.27	0.0532	0.11334	0.0767905		0.0716695					0.27	1	3.01291	1.61722		1.44343		1.34717
		0.275	0.05267	0.07742	0.0769359		0.0690249					0.275	1	2.07876	1.58046		1.46072		1.31052
		0.28	0.05462	0.12348	0.0767952		0.0669919					0.28	1	3.19713	1.48905		1.40599		1.22651
		0.285	0.06613	0.08761	0.0763084		0.065887					0.285	1	1.87357	1.22049		1.15392		0.996325
		0.29	0.04618	0.1473	0.0755707		0.0656762					0.29	1	4.51091	1.7531		1.63644		1.42218
		0.295	0.0636	0.10593	0.0747236		0.0664169					0.295	1	2.35547	1.29266		1.1749		1.04429
		0.3	0.04393	0.18582	0.0738872		0.0678843					0.3	1	5.982	1.91723		1.68193		1.54528
		0.305	0.05692	0.14819	0.0732744		0.0699661					0.305	1	3.68187	1.5223		1.28732		1.2292
												0.31	1	6.839	1.16749		0.953881		0.94538
												0.315	1	1.07426	1.3576		1.08057		1.10467
												0.32	1	1.44921	1.17299		0.918101		0.958078
												0.325	1	1.0633	1.39355		1.08446		1.14172
												0.33	1	1.69279	1.47882		1.15692		1.21404
												0.335	1	1.02041	1.37683		1.09185		1.13133
												0.34	1	1.64624	1.46903		1.18887		1.2067
												0.345	1	1.24526	1.75825		1.45579		1.44114
												0.35	1	1.63024	1.40422		1.19061		1.14791
												0.355	1	0.833035	1.12289		0.970902		0.913127
												0.36	1	1.26282	1.08624		0.953915		0.878009
												0.365	1	0.668797	0.912607		0.807868		0.732431
												0.37	1	1.21949	1.10321		0.975682		0.876793
												0.375	1	0.792606	1.10421		0.966955		0.868839
												0.38	1	1.27648	1.17542		1.01092		0.914923
												0.385	1	0.651757	0.915219		0.767247		0.704377
												0.39	1	0.98433	0.908195		0.738497		0.691257
												0.395	1	0.677991	0.962801		0.757173		0.725426
												0.4	1	0.941666	0.913354		0.694501		0.682669

## Sheet: Fig 1d
	Theta analysis of ERAP1+DG013
		ERAP1	ERAP1+DG013 (1)	ERAP1+DG013 (2)
		63	54	54
		64	55	55
		65	56	56
		66	57	57
		67	58	56
		68	59	57
		69	60
		70	61
		64	62
		65	56
		66	57
		67	58
		68	59
			60
			61
			62

## Sheet: Fig 2h
				Rate of LF9 peptide hydrolysis by ERAP1 Wt and C404S, C443S ERAP1 mutants
		LF9 peptide (M)	ERAP1		C404S ERAP1		C443S ERAP1
		0.00016	0.025	0.025	0.006	0.004	0.003	0.003
		0.00012	0.025	0.024	0.005	0.003	0.002	0.004
		8e-05	0.022	0.021	0.003	0.004	0.003	0.003
		6e-05	0.019	0.02	0.003	0.003	0.002	0.002
		4e-05	0.014	0.015	0.003	0.003	0.002	0.002
		3e-05	0.011	0.013	0.003	0.002	0.000676	0.002
		2e-05	0.007	0.008	0.003	0.002	0.002	0.002
		1.5e-05	0.005	0.008	0.002	0.002	0.002	0.001
		1e-05	0.004	0.005	0.002	0.002	0.000608	0.002
		5e-06	0.005	0.003	0.001	0.002		0.000352
		2.5e-06	0.002	0.003	0.002	0.001	0.001
		1.25e-06	0.002	0.002	0.000468	0.000232	0.00014	0.000668

## Sheet: Fig 2i
					Rate of L-pNA hydrolysis (sec-1) by ERAP1 Wt and C404S, C443S mutants
				L-pNA (M)	ERAP1 wt					L-pNA (M)	ERAP1 C404S						L-pNA (M)	ERAP1 C443S
				0.005	22.8249	23.612	23.612
				0.004	22.8249	22.8249	23.612			0.004	0.004	12.593	14.1672	13.3801			0.004	11.0189	11.806	11.0189
				0.003	21.2508	22.8249	22.0378			0.002	0.002	11.0189	12.593	11.806			0.002	9.44479	10.2318	10.2318
				0.002	17.3154	17.3154	17.3154			0.001	0.001	7.87066	7.87066	8.65772			0.001	6.29652	7.08359	7.08359
				0.001	8.65772	8.65772	8.65772			0.0005	0.0005	4.72239	4.72239	4.72239			0.0005	3.93533	3.93533	3.93533
				0.0005	3.93533	3.93533	3.93533			0.00025	0.00025	2.3612	2.3612	2.3612			0.00025	2.3612	2.3612	2.3612
				0.00025	1.57413	1.57413	1.57413			0.00012	0.00012	0.787066	1.57413	1.57413			0.00012	1.57413	1.57413	0.787066
				0.00012	0.787066	0.787066	0.787066
					Khalf					Kcat						Hill coefficient
					Wt	C404S	C443S			Wt	C404S	C443S			Wt	C404S	C443S
					1384	893	962.6			26.27	15.28	13.55			1.835	1.335	1.202
					874	884	1494			22.8	10.41	15.04			1.735	1.574	1.24

## Sheet: Fig 2j
		Percent L-AMC hydrolysis in presence of varying concentrations of compound 3
		Compound 3 (M)	ERAP1		C404S ERAP1		C443S ERAP1
		0.0002	215.285	216.049	65.8387	60.4891	67.9022	69.6217
		5e-05	211.387	209.476	64.8452	60.0688	69.1632	68.5136
		1.25e-05	204.318	208.483	61.7119	59.9159	69.4689	69.3924
		3.12e-06	199.006	207.948	66.2973	64.1574	72.5258	76.4998
		7.8e-07	166.144	170.233	66.9087	64.4249	69.2396	78.4104
		1.95e-07	121.666	120.176	63.9664	60.0688	72.029	74.2453
		4.8e-08	102.293	104.585	61.5972	59.7631	67.7111	74.2071
		1.2e-08	100	98.7772	63.6607	59.6867	47.0386	75.5063

## Sheet: Fig 3f
	Solvation energy of the closed conformer increases on binding long peptide substrates as compared to open conformer
	no ligand (3MDJ-2YD0)	DG23-L838	DG23-L677	DG23-L686	10mer-6RQX	15-mer-6RYF
	-7.1	-10.6	-9.8	-10.5	-9	-10.4

## Sheet: Fig 3g
	Buried surface area (BSA) of peptide residues in domain I, II, III (green) and domain IV (magenta) in open (open bars) and closed conformer (closed bars) along the length of the peptide DG0230-L838
				open D123	open D4	closed D123	closed D4
		Phe-1	1	181.36	0	219.31	8.27
		Leu-2	2	151.79	0	150.13	0
		Lys-3	3	122.05	0	100.79	23.56
		His-4	4	75.32	0	61.75	0
		His-5	5	45.99	0	34.69	37.23
		Ala-6	6	95.75	0	50.24	0
		Phe-7	7	95.65	63.77	69.91	88.71
		Ser-8	8	18.88	0	4.37	5.52
		Phe-9	9	15.87	0	1.17	99.88
		Lys-10	10	0	46.94	0	86.73
		PBF-11	11	19.65	21.26	5.16	224.88

## Sheet: Fig 3h
			Cumulative difference in BSA along the length of the peptide between closed and open conformer increases for the C-terminal residues for long peptide substrates
			position	DG023-L677	DG023-L838	DG023-L686	15mer	10mer
			1	47	46.22	46.22	45.88	16.08
			2	48	44.56	44.56	63.5	56.33
			3	52	46.86	46.83	91.97	17.62
			4	52	33.29	32.44	106.74	44.54
			5	14	59.22	64.36	106.74	57.37
			6	-22	13.71	16.89	106.74	25.31
			7	-67	12.91	-24.5	106.74	55.48
			8	-61	3.92	-24.23	106.74	210.45
			9	-63	89.1	9.8	164.38	221.77
			10	31	128.89	49.93	137.8	221.77
			11	164	318.02	179.03	156.57	221.77
			12				206.47
			13				301.31
			14				469.82
			15				469.82

[truncated: 9 more sheets: Fig 4b, Fig 4c, Fig 4d, Fig 4e, Fig 5b, Fig 5c, Fig 5d, Fig 5e, Fig 5f]
