# Supplementary material for: Conformational dynamics linked to domain closure and substrate binding explain the ERAP1 allosteric regulation mechanism
Source: Nat Commun. 2021 Sep 6;12:5302. doi: 10.1038/s41467-021-25564-w (PMC8421391; doi:10.1038/s41467-021-25564-w)
Supplement: Supplementary file 3 — Source Data [file 41467_2021_25564_MOESM3_ESM.zip › Source Data_Supplementary Figures.xlsx]

## Sheet: Fig S1b
				SDS-PAGE analysis of purified ERAP1 proteins used for SAXS experiments

## Sheet: Fig S2a
		Rg analysis of ERAP1 in presence of inhibitors or peptide substrate
		ERAP1		ERAP1+ Bestatin		ERAP1 + LeuSH		ERAP1 + SIINFEKL
		Mean	SEM	Mean	SEM	Mean	SEM	Mean	SEM
		34.802	0.595	32.238	0.503	32.46	0.431	32.478	0.884

## Sheet: Fig S2b
	Rg analysis of ERAP1 in presence of DG014
	ERAP1		ERAP1+ DG014
	32.87	0.61	30.954	0.163

## Sheet: Fig S2c
		Theta analysis of ERAP1+DG014
		ERAP1	ERAP1+DG014
		63	58
		64	59
		65	60
		66	61
		67	62
		68	58
		69	59
		70	60
		64	61
		65	62
		66	63
		67
		68

## Sheet: Fig S5
			IC50 plots of substrate analogs DG013, DG014, DG023 for L-AMC hydrolysis by ERAP1
		[DG023] (M)	L-AMC hydrolysis rate (% control)				[DG014] (M)	L-AMC hydrolysis rate (% control)				[DG013] (M)	L-AMC hydrolysis rate (% control)
		1e-06	1.06879	2.35134	2.13758		1e-05	0.508937	0.363526	1.05423		1e-06	2.20242	2.27772	2.67303
		2.5e-07	1.7295	2.35134	2.54567		2.5e-06	0.236292	-0.181763	0.872463		2.5e-07	7.98143	7.81201	8.41438
		6.25e-08	7.20948	7.30665	6.54878		6.25e-07	1.59952	1.90851	1.41775		6.25e-08	27.8973	27.4079	29.8739
		1.5625e-08	46.6187	46.5604	56.0824		1.5625e-07	8.94274	7.72493	6.85247		1.5625e-08	68.8586	67.6351	71.5317
		3.90625e-09	94.967	94.7921	107.792		3.91e-08	36.4799	37.1887	39.7516		3.91e-09	84.7462	84.1815	87.7016
		9.76562e-10	95.6277	97.6292	103.265		9.77e-09	73.6868	75.5044	74.85		9.77e-10	96.0783	90.7323	93.1229
		2.44141e-10	93.4318	102.274	104.295		2.44e-09	84.1927	85.5195	89.7001		2.44e-10	96.003	97.1889	96.2665
							1e-12	99.3154	100.261	100.424		1e-12	101.594	99.749	98.6572

## Sheet: Fig S7
		Displacement between open and closed crystal structures for the three M1 family aminopeptidases
			ERAP1-6m8p_A - 6mgq_A	IRAP-5mj6 - 4p8q	CD13-5lds - 4f5c	CD13-5lds - 5lhd	ERAP1-3qnf_A - 2yd0
		H3 N	0.6	0.2	0.1	0.3	0.7
		H3 C	0.2	0.7	0.3	0.3	0.3
		H4 N	2	1.7	1.1	0.5	1.5
		H4 C	2.5	1.9	1.5	0.9	3
		H4a N	3.7	0.8	0.6	0.7
		H4a C	4.9	0.8	1.2	0.6
		H5 N	3.8	2.2	1	0.5	3.7
		H5 C	1.4	0.7	1	0.9	1.1
		H6 N	1.2	0.8	1.3	1.1	1
		H6 C	0.7	0.3	0.8	0.6	0.7
		H10 N	4.4	2.2	2.3	1.4	4.7
		H10 C	6.4	3.7	3.8	2.2	7.7
		H12 N	4.8	2.5	2.1	1.7	5.1
		H12 C	11.1	4.9	7.4	3.7	11.9

## Sheet: Fig S8c
	Rate of L-pNA hydrolysis by ERAP1 after UV irradiation
		L-pNA (M)	ERAP1		ERAP1+UV
		0.005	13.9265	13.1307	13.1307	13.1307
		0.004	12.7328	12.7328	12.3349	13.1307
		0.002	12.3349	11.937	11.5391	11.937
		0.001	8.3559	8.3559	7.958	7.958
		0.0005	4.3769	4.3769	4.3769	3.979
		0.00025	2.3874	1.9895	1.9895	1.9895
		0.000125	1.1937	0.7958	1.1937	0.7958
		6.2e-05	0.3979	0.3979	0.306383	0.35811

## Sheet: Fig S8d
	C-terminal BPA group used for crosslinking experiment does not interfere with processing by ERAP1
			LVAFKARKF (LF9)					LLKHHAFSFK-BPA
		Time (min)	LF9-20uM				Time (min)	BPA peptide-20uM
		0		0.634249			0	0	0
		2	49.6829	51.3742			2	47.7318	50.0986
		4	74.63	76.3214			4	72.5838	75.7396
		6	86.8922	90.2748			6	85.9961	91.9132
		8	95.3488	98.3087			8	93.8856	100.197
		10	99.1543	100.846			10	98.2249	101.775
		12	98.3087	101.268			12	99.4083	99.8028
		14	96.6173	100			14	98.2249	99.0138
		16	93.2347	97.463			16	95.858	96.2525

## Sheet: Fig S9a
		The solvent-accessible area of the open conformer minus that of the closed conformer in the presence of peptide substrate
		no ligand (3MDJ-2YD0)	DG23-L838	DG23-L677	DG23-L686	10mer 6RQX	15-mer 6RYF
		2827	3394	3195	3182	3523	3846

## Sheet: Fig S9b
	Buried surface area of peptide residues in domain I, II, III (green) and domain IV (magenta) in open (open bars) and closed conformer (closed bars) along the length of the peptide
		DG023-L677 peptide
				open D123	open D4	closed D123	closed D4
		Phe-1	1	179	0	218	8
		Leu-2	2	150	0	151	0
		Lys-3	3	120	0	97	27
		His-4	4	61	0	61	0
		His-5	5	68	0	7	23
		Ala-6	6	73	0	37	0
		Phe-7	7	133	16	91	13
		Ser-8	8	0	0	0	6
		Phe-9	9	46	1	21	24
		Lys-10	10	7	0	0	101
		PBF-11	11	27	137	0	297

[truncated: 5 more sheets: Fig S9c, Fig S9d, Fig S9e, Fig S12a, Fig S12b]
